# Supplementary material for: Bio-Fermented Malic Acid Facilitates the Production of High-Quality Chicken via Enhancing Muscle Antioxidant Capacity of Broilers
Source: Antioxidants (Basel). 2022 Nov 22;11(12):2309. doi: 10.3390/antiox11122309 (PMC9774538; doi:10.3390/antiox11122309)
Supplement: Supplementary file 1 [file antioxidants-11-02309-s001.zip]

Archive with 1 entries (1 files):
- antioxidants-2035596-supplementary.pdf
